# Supplementary material for: Dynamics of Maize Vegetative Growth and Drought Adaptability Using Image-Based Phenotyping Under Controlled Conditions
Source: Front Plant Sci. 2021 May 11;12:652116. doi: 10.3389/fpls.2021.652116 (PMC8146906; doi:10.3389/fpls.2021.652116)
Supplement: Supplementary file 1 [file Data_Sheet_1.xlsx]

## Sheet: Supplementary Figure 1
	Supplementary Figure 1. Estimated soil field capacity (%) from recorded pot weight data of all plants in optimal watering (control and nitrogen stress treatments) and limited watering (water stress and combined nitrogen and water stress treatments) conditions. To realize two nitrogen levels different fertilizer solutions were applied once per week at DATs 8, 15, 22 and 29 (dashed lines). In total…

## Sheet: Supplementary Figure 2
	Supplementary Figure 2. The percentage of estimated biovolume variation explained by genotype for each day of imaging (shown as the number of days after transplanting-DAT) in contol (C), nitrogen stress (N), water stress (W) and combined nitrogen and water stress (NW). Data points were missing on DAT 30.

## Sheet: Supplementary Figure 3
	Supplementary Figure 3. Clustering of temporal profiles of estimated biovolume. Temporal profiles are assigned to clusters A (yellow bar) and B (red bar) by fuzzy c-means clustering. C = control; N = nitrogen stress; W = water stress; NW = combined nitrogen and water stress; IL = inbred line.

## Sheet: Supplemetary Figure 4
	Supplementary Figure 4. Correlations between drought tolerance (DTO) and drought recovery (DRC) with maximum estimated biovolume before maximum stress (EBv max), relative growth rate (RGR) and water use efficiency (WUE) in water stress (W) and combined nitrogen and water (NV) stress. Asterisks indicate significant differences (* P ≤ 0.05: ** P ≤ 0.01; *** P ≤ 0.001).
