# Supplementary material for: Dynamics of Maize Vegetative Growth and Drought Adaptability Using Image-Based Phenotyping Under Controlled Conditions
Source: Front Plant Sci. 2021 May 11;12:652116. doi: 10.3389/fpls.2021.652116 (PMC8146906; doi:10.3389/fpls.2021.652116)
Supplement: Supplementary file 2 [file Data_Sheet_2.xlsx]

## Sheet: Supplementary Table 1
	Supplementary Table 1. List of the inbred lines used in the study and information of their maturity groups, the developmental origins, the sector/ownership and the germplasm pools they belong to
	Name	Code	Maturity group	Gene pool	Sector	Origin
	B-73	IL1	Late	Dent	Public	USA
	A-632	IL2	Intermediate	Dent	Public	USA
	Mo-17	IL3	Late	Dent	Public	USA
	V-273	IL4	Late	Semi dent	Private	Serbia
	V-395/31	IL5	Late	Dent	Public	Yugoslavia
	L 375/25-7	IL6	Intermediate	Dent	Private	Serbia
	L 325/75-2	IL7	Late	Dent	Private	Serbia
	TVA1415-1	IL8	Early	Dent	Public	Czechoslovakia†
	727574	IL9	Intermediate	Semi dent	Public	USA†
	TVA912-1	IL10	Intermediate	Flint	Public	Yugoslavia†
	PZS61	IL11	Early	Dent	Public	USSR†
	ČK674/78-2	IL12	Intermediate	Semi flint	Public	USSR†
	TVA810-1	IL13	Intermediate	Dent	Public	Czechoslovakia†
	RC109	IL14	Intermediate	Semi dent	Public	Czechoslovakia†
	Vir44 PEP	IL15	Intermediate	Dent	Public	USSR†
	UČ23	IL16	Intermediate	Dent	Public	USSR†
	S49	IL17	Early	Flint	Public	Poland†
	L-335/99	IL18	Late	Flint	Private	Serbia
	TVA1736-1	IL19	Intermediate	Dent	Public	Czechoslovakia†
	TVA303-1	IL20	Early	Dent	Public	Czechoslovakia†
	† indicates the MRIZP Gene bank accessions for which exact country of development could not be determined, thus country of collection was listed instead. Based on our knowledge or as reported in past studies the studied genotypes can be classified as susceptible (ILs 1-5) or tolerant (ILs 6-20) to drought stress.

## Sheet: Supplementary Table 2
	Supplementary Table 2. Summary of the investigated image-based traits in the study
	Trait name	Trait description	Trait category	Camera†
	(Trait Code)
	Side compactness (SCom)	Square of whole plant border length from side view divided by projected plant area from side view. Relative measure of plant compactness.	Architectural	RGB
	Solidity (Sol)	Ratio of projected plant area from top view and the convex hull area from top view. Trait may be a proxy of leaf area index.	Architectural	RGB
	Surface coverage (SCov)	Ratio of projected plant area from top view and smallest mathematically solved circle area enclosing the plant from top view. Trait may be a proxy of leaf area index.	Architectural	RGB
	Caliper length (CLe)	Largest distance of any two pixels within the convex hull from top view, converted into cm. This traits may be used as a measure how wide and how far spread the leaves are (i.e. the size of the canopy).	Architectural	RGB
	Plant height (PHg)	Vertical distance in pixels from the most top plant pixel to the most bottom plant pixel from side view, converted into cm. Provides information on size of the plant.	Architectural	RGB
	Leaf count (LCn)	Estimated leaf count based on the number of end points of the plant skeleton from side view.	Architectural	RGB
	Estimated biovolume (EBv)	Estimated digital volume (unit: voxel) that corresponds to a pixel volume. Calculated from all side and top view images as sqrt (average plant side area2 x top plant area). A proxy for biomass.	Biomass-related	RGB
	Chlorophyll fluorescence (FI)	Average intensity of the fluorescence reflection from side view based on the color of each pixel (pure red highest intensity, yellow lowest intensity). Provides a relative measure of photosynthetic health (by detecting senescence, necrosis and chlorosis).	Physiological	FLUO
	Yellow to green (Y2G)	Proportion of yellow color plant pixels (histogram bin 3) from side view divided by the count of green color pixels (bins 4 to 7) from side view. Measure of senescent (yellow) tissue.	Physiological	RGB
	Brown to green (B2G)	Proportion of brown color plant pixels (histogram bin 2) from side view divided by the count of green color pixels (bins 4 to 7) from side view. Indicator of level of stress.	Physiological	RGB
	Lab color a (Lab_a)	Average color in the a* range (green to red) of the L*a*b* color space from side view. Small values indicate green and high values indicate red. Indicator of level of stress.	Physiological	RGB
	Lab color b (Lab_b)	Average color in the b* range (blue to yellow) of the L*a*b* color space from side view. Small values indicate blue and high values indicate yellow. Indicator of level of stress.	Physiological	RGB
	† Top and side cameras were used to capture images at the different wavelength bands: visible light (RGB) and fluorescence (FLUO). Marker points in the imaging chambers were used to adjust image analysis to zoom changes and for conversion of pixel area to millimeters. DAT = days after transplanting. Observing time for all traits was from DAT 2 to DAT 35.

## Sheet: Supplementary Table 3
	Supplementary Table 3. Average leaf number derived from images for each inbred line at different time points in contol treatment
	Inbred line	DAT 2	DAT 3	DAT 4	DAT 5	DAT 6	DAT 7	DAT 8	DAT 9	DAT 10	DAT 11	DAT 12	DAT 13	DAT 14	DAT 15	DAT 16	DAT 17	DAT 18	DAT 19	DAT 20	DAT 21	DAT22	DAT 23	DAT 24	DAT 25	DAT 26	DAT 27	DAT 28	DAT 29	DAT 31	DAT 32	DAT 33	DAT 34	DAT 35
	IL1	5.3125	5.5	6.75	7.125	7.3125	7.75	8.375	8.25	8.25	8.125	8.6875	8.5625	8.8125	9.125	9.25	9.25	9.75	9.9375	9.6875	10.25	10.1875	10.6875	10.5	10.875	10.9375	11.75	11.6875	12.25	12.8125	13	13.1875	14.125	14
	IL2	5.25	5.9375	6	6.1875	6.25	7	7.125	7.25	7.625	7.5625	7.75	7.6875	8	8.25	8.5	8.5	9.0625	9.3125	9.5	9.75	9.75	9.9375	10.0625	10.25	10.25	10.125	10.8125	10.5	10.75	11.75	12.25	12.5	13
	IL3	4.75	5.375	5.8125	6.25	6.5625	6.75	7	7.5	8	8.25	8.5	8.5	8.75	9	9.125	9.5	9.75	10.1875	10.1875	10.5	10.625	11	11.25	11.5625	11.75	12	12.375	12.625	12.6875	13	13.25	13.75	14
	IL4	5.75	5.5625	6.3125	6.5	6.75	7	7.3125	7.5625	7.6875	7.5	7.75	8	8.25	8.5	8.5	8.6875	8.75	9	9	9.5	9.5	9.5	9.75	9.75	10.5	10.5	10.5	10.5	11	11.5	11.5	11.875	12
	IL5	6.25	6.0625	6.5	6.625	6.9375	7.0625	7.75	8.0625	8.1875	8.25	8.1875	8.5	8.75	8.8125	9	8.8125	9.0625	9.8125	10.25	10.75	11	11.1875	11.3125	11.125	11.5	11.5625	11.5	11.75	12.5	12.5	13.1875	14	14
	IL6	4.5	4.8125	5	5.5	5.5	5.9375	6.5	6.6875	7.125	7.5625	7.5	7.8125	8.125	8.5	8.5	8.75	9.125	9.5	9.8125	10.25	10.25	10.5	10.5	10.6875	10.5	11.75	12	12.5	12.75	12.5625	12.5625	13.5	14
	IL7	4.8125	5.54167	5.9375	6.5	6.75	6.75	7.5	7.79167	8.16667	8.5	8.75	8.85417	9.20833	9.5	9.625	10	10.25	10.5	10.75	11	11.25	11.5	11.75	12	12.25	12.875	13	13.125	13.25	13.625	13.875	13.875	14
	IL8	5	4.66667	5	5.5	5.5	6	6.625	6.625	6.625	6.58333	6.75	6.5	6.91667	7.5	7.5	7.5	7.5	7.6875	7.5	8.5	8.5	8.5	8.75	9.0625	9.25	9.75	9.83333	10.1875	11	11.1667	11.25	11.8125	12*
	IL9	5.75	6.125	6.5	6.6875	7	7.25	7.625	7.875	8.0625	8.25	8.125	8.5	8.75	9	8.875	9.25	9.5	9.5	9.75	10	10	10.1875	10.5	10.5	10.5	10.75	10.9375	11.1875	11.5	11.75	11.875	12.1875	13
	IL10	4.5	5	5.5	5.75	6.1875	6.5	6.875	7.125	7.5	7.75	8	8.3125	8.3125	8.5	8.75	8.75	9	9	9.5	9.5	9.5625	9.5625	9.8125	10.0625	10.0625	10.5	10.5	10.8125	11	11	11.3125	12.25	12
	IL11	5	5.5	5.6875	6.5	7.125	7.1875	7.5	7.5625	8	8.5	8.75	9	9.25	9.5	9.5	9.75	10	10	10.25	10.5	10.5	10.75	11	11.5	11.75	12	12.25	12.75	13.25	13.25	13.5	14	14*
	IL12	4.5625	5.25	5.75	6	6.25	6.5625	6.5625	6.75	7	7.25	7.75	7.75	8	8	8.25	8.5	8.75	9	9.25	9.5	9.75	10	10.25	10.75	11	11.1875	11.6875	12	12.125	12.75	12.8125	13.1875	14
	IL13	5.25	5.375	5.75	6.25	6.5	6.75	6.75	6.75	7	7	7	7.25	7.25	7.5	7.5	7.75	8	8.25	8.5	8.75	9	9.25	9.5	9.8125	10	10.125	10.5	10.5	10.9375	11.25	11.75	12	12*
	IL14	5.5	5.75	5.75	6.0625	6.375	6.5	6.5	6.75	6.75	7	7.25	7.5	7.5	7.75	8	8.25	8.5	8.5	8.625	9	9.25	9.5	9.75	10	10	10.25	10.5	10.75	10.75	11	10.875	11.5	12
	IL15	5.25	5.5	5.75	6	6.1875	6.5	6.5	7	7	7.25	7.5	7.5	7.75	8	8.25	8.5	8.5	8.75	9	9.25	9.5	9.75	10	10	10.25	10.5	10.5	10.75	10.8125	11	11.5625	11.75	12
	IL16	5.5625	5.8125	6.5	6.75	7	7.25	7.5	7.75	7.75	8	8.25	8.5	8.5	8.75	9.25	9.25	9.75	10	10	10.25	10.25	10.75	11	11	11.25	11.25	11.5	11.5	11.625	11.875	12.25	12.5	13
	IL17	4.875	4.875	5.5	5.5	6	6.25	6.5	6.5	6.5	6.75	7	7	7.5	7.5	7.5	7.75	8	8.25	8.5	8.5	8.5	8.75	9	9.25	9.5	9.5	9.75	10	10.25	10.25	10.5	10.5	11
	IL18	5	5.75	6	6.5	7	7.5	7.75	8	8.25	8.75	8.75	9	9.25	9.25	9.75	9.5	9.75	9.75	10	10.25	10.75	10.75	11	11	11.25	11.5	12	12	12.25	12.25	12.75	13	13
	IL19	5	5.625	6.25	6.5	6.75	7	7.25	7.5	7.75	8	8.25	8.25	8.5	8.75	9	9	9.25	9.5	9.75	9.75	10	10.25	10.5	10.75	11	11	11.25	11.5	11.5	11.75	12	12.3125	13
	IL20	5	5.5	6	6.5	6.75	7	7.25	7.5	7.75	8	8.25	8.5	8.75	9	9.25	9.5	9.5	9.75	10	10.5	10.5	10.75	11	11.25	11.5	11.75	12	12.25	12.5	12.75	13	13.25	14*
	Mean	5	6	6	6	7	7	7	7	8	8	8	8	8	9	9	9	9	9	10	10	10	10	10	11	11	11	11	12	12	12	13	13	13
	Range	5-6	5-6	5-7	6-7	6-7	6-8	7-8	7-8	7-8	7-9	7-9	7-9	7-9	7-10	8-10	8-10	8-10	8-11	8-11	9-11	9-11	9-12	9-12	9-12	9-12	10-13	10-13	10-13	10-13	10-14	11-14	11-14	11-14
	Note: no imaging on DAT 30. * tassel appeareance; DAT = days after transplanting; Different leaf number classes are indicated by different colours.

## Sheet: Supplementary Table 4
	Supplementary Table 4. Average leaf number derived from images for each inbred line at different time points in nitrogen stress treatment
	Inbred line	DAT 2	DAT 3	DAT 4	DAT 5	DAT 6	DAT 7	DAT 8†	DAT 9††	DAT 10	DAT 11	DAT 12	DAT 13	DAT 14	DAT 15	DAT 16	DAT 17	DAT 18	DAT 19	DAT 20	DAT 21	DAT22†††	DAT 23	DAT 24	DAT 25	DAT 26	DAT 27	DAT 28	DAT 29	DAT 31	DAT 32	DAT 33	DAT 34	DAT 35
	IL1	5.25	5.5	6.4375	7.3125	7.25	7.75	8.25	8.0625	8.25	8.1875	8.5	8.5625	9	9	9.25	9.25	10.25	10.25	10.25	9.8125	10.125	9.9375	10	9.9375	10.5	11.5	11.5	11.8125	12.1875	12.5	13.25	13.75	14
	IL2	5.1875	5.625	6.0625	6.25	6.25	6.75	6.9375	7	7.125	7.5625	7.5625	7.5	8	8.25	8.5	8.5	8.75	9	9.1875	9.25	9	9.5	9.75	9.5625	9.5	10	10.75	11	11.1875	11.625	11.625	11.8125	13
	IL3	4.6875	5.5	6.125	6.0625	6.5625	6.5625	6.875	7.5	7.75	8	8.5	8.5	8.5	8.75	9.25	9.5625	9.75	10	10	10.5	10.5	10.5	10.75	11.5	11.5	11.5	12	12.6875	12.6875	12.5	13	13.5	14
	IL4	5.8125	5.9375	6.1875	6.5	6.75	7	7.125	7.5	7.6875	7.625	7.5	7.75	8	8.5	8.5	8.75	8.75	9	9	9.5	9.5	9.5	9.6875	9.9375	10.9375	10.9375	10.9375	11	11.1875	11.9375	11.9375	12	12
	IL5	6.125	6.3125	6.5	7.1875	6.9375	7.375	8.0625	8.0625	8.4375	8.25	8.3125	8.5	8.5625	8.625	8.75	9	9.125	9.5	9.875	10.5	10.75	10.875	10.75	11.25	11.5	11.5	11.6875	11.625	12.625	12.8125	13	13.625	14
	IL6	4.5	4.75	5	5.5	6	6.3125	6.5	6.9375	7.3125	7.5	7.6875	7.75	8	8.5	8.5	8.625	9.3125	9.5625	9.6875	10.125	10.125	10.5	10.5	10.625	10.625	11.5	11.8125	11.75	11.5625	11.875	12.1875	13.0625	13
	IL7	5.125	5.625	6	6.5	6.6875	7	7.5	7.75	8.0625	8.625	8.75	8.9375	9.1875	9.5	9.75	10	10.25	10.5	10.75	10.75	10.75	11.0625	11.25	11.8125	12.25	12.125	12.4375	12	12.25	12.5	12.75	13	13
	IL8	5	4.5	5	5.5	5.5	5.8125	6.625	6.625	6.625	6.625	6.75	6.8125	6.8125	7.5	7.5	7.5	7.5	7.75	7.5	8.5	8.5	8.5	8.5	8.75	8.6875	9.8125	10	10.25	11	11.25	11.25	11.75	12*
	IL9	5.5625	6.0625	6.5	6.625	6.875	7.25	7.5625	7.8125	7.8125	7.875	8.125	8.5	8.75	8.8125	9.0625	9.25	9.5	9.5	9.75	10	10	10.4375	10.5	10.5	10.5	10.6875	10.875	11.125	11.5625	11.75	11.75	11.9375	13
	IL10	4.5	5	5.625	5.8125	6.25	6.5	7.0625	7.375	7.5	7.75	8	8.1875	8.1875	8.75	9	9	9.25	9.25	9.5	9.5	9.75	9.75	10	10.25	10.25	10.5	10.5	10.5	10.8125	10.8125	11.25	11.5	12
	IL11	4.9375	5.5	5.75	6.5	7	7.25	7.5	7.625	8	8.5	8.625	9.25	9.25	9.5	9.5	9.5	9.75	10	10.25	10.5	10.5	10.5	10.75	11.25	11.75	11.75	11.9375	12.25	12.75	13	13.25	13.375	14*
	IL12	4.75	5.25	5.375	6	6.25	6.5	6.5	6.6875	6.9375	7.1875	7.75	7.75	8	8	8.25	8.5	8.75	9	9.25	9.5	9.75	10	10.25	10.625	10.875	11	11.5	12	12.25	12.5	12.75	12.75	14
	IL13	5.125	5.375	5.875	6	6.25	6.5	6.5	6.75	6.75	7	7.0625	7.0625	7.3125	7.3125	7.5625	7.5625	7.5625	7.8125	8	8.625	8.75	9	9.25	9.5	10	10.25	10.6875	10.6875	10.625	11.3125	11.25	11.75	12*
	IL14	5.5	5.75	6	6.25	6.5	6.5	6.5	6.75	6.75	7	7.25	7.5	7.5	7.75	8	8.25	8.5	8.5	8.75	9	9.25	9.5	9.75	9.75	10.25	10.25	10.5	10.75	10.75	11	10.875	11.5625	12
	IL15	5.125	5.5	5.75	6	6.1875	6.5	6.75	6.75	7	7.25	7.5	7.5	7.75	8	8.25	8.5	8.5	8.75	9	9.25	9.5	9.75	10	10	10.25	10.5	10.5	10.75	10.75	11	11.5	11.75	12
	IL16	5.5	5.75	6.5	6.75	7	7.25	7.5	7.75	7.75	8	8.25	8.5	8.5	8.75	9.25	9.25	9.75	10	10	10.25	10.25	10.75	11	11	11.25	11.25	11.5	11.75	12	11.9375	12.25	12.5	13
	IL17	5.3125	5.3125	5.5	5.75	6	6.25	6.5	6.5	6.5	6.75	7	7	7.5	7.5	7.5	7.75	8	8.25	8.5	8.5	8.5	8.75	9	9.25	9.5	9.5	9.75	10	10.25	10.25	10.5	10.5	11
	IL18	5	5.5	6	6.5	7	7.5	7.75	8	8.25	8.75	8.75	9	9.25	9.25	9.75	9.5	9.75	9.75	10	10.25	10.75	10.75	11	11	11.3125	11.5625	12.0625	12.0625	12.1875	12.1875	12.4375	13	13
	IL19	5.0625	5.75	6.25	6.5	6.75	7	7.25	7.5	7.75	8	8.25	8.25	8.5	8.75	9	9	9.25	9.5	9.75	9.75	10	10.25	10.5	10.75	11	11	11.25	11.5	11.5	11.75	12	12.25	12
	IL20	5.3125	5.5625	6	6.5	6.75	7	7.25	7.5	7.75	8	8.25	8.5	8.75	9	9.25	9.5	9.5	9.75	10	10.5	10.5	10.75	11	11.25	11.5	11.75	12	12.25	12.5	12.75	13	13.25	14*
	Mean	5	6	6	6	7	7	7	7	8	8	8	8	8	9	9	9	9	9	10	10	10	10	10	10	11	11	11	11	12	12	12	12	13
	Range	5-6	5-6	5-7	6-7	6-7	6-8	7-8	7-8	7-8	7-9	7-9	7-9	7-9	7-10	8-10	8-10	8-10	8-11	8-11	9-11	9-11	9-11	9-11	9-12	9-12	10-12	10-12	10-13	10-13	10-13	11-13	11-14	11-14
	Note: no imaging on DAT 30. † nitrogen stress initiation; * tassel appeareance; DAT = days after transplanting; Different leaf number classes are indicated by different colours.

## Sheet: Supplementary Table 5
	Supplementary Table 5. Average leaf number derived from images for each inbred line at different time points in water stress treatment
	Inbred line	DAT 2	DAT 3	DAT 4	DAT 5	DAT 6	DAT 7	DAT 8	DAT 9†	DAT 10	DAT 11	DAT 12	DAT 13	DAT 14	DAT 15	DAT 16	DAT 17	DAT 18	DAT 19	DAT 20	DAT 21	DAT22††	DAT 23	DAT 24	DAT 25	DAT 26	DAT 27	DAT 28	DAT 29	DAT 31	DAT 32	DAT 33	DAT 34	DAT 35
	IL1	5.25	5.8125	7.125	7.125	7.3125	7.75	8.3125	8.25	8.25	8.25	8.5	9	8.5	8.75	9	9	9	9.25	9.1875	8.5	8.75	8.75	9.25	9.25	9.25	9.8125	10.3125	10.25	10.1875	10.3125	10.875	10.625	11
	IL2	5.25	5.5625	5.75	6.3125	6.3125	6.5	6.75	7	7.25	7.0625	7.1875	7.1875	7.25	7.1875	7.5	7.8125	7.9375	7.875	8.125	8.25	8.1875	8.5	8.75	9	9.125	8.5	8.75	8.5	10	10.125	9.625	10.0625	11
	IL3	4.6875	4.9375	5.5	6	6.625	6.75	6.75	7.5	7.8125	7.5	7.5	7.75	7.9375	8.3125	8.25	8.5	8.75	8.5	8.5	8.75	8.75	8.9375	9.3125	9.5	9.75	10.1875	10.25	10.5	10.75	11	11	11.8125	12
	IL4	5.8125	6.0625	6.3125	6.5	6.75	6.6875	7.1875	7.5	7.8125	7.5	7.5	7.5	7.75	7.75	8.25	7.5	7.5	7.5	7.5	7.75	7.75	7.625	7.75	8.25	8.5	8.5	8.5	8.5	9	9.5	9.5	9.625	10
	IL5	6	6.25	6.5	7	7.1875	7.0625	7.5625	7.625	7.5625	8	8.1875	8.1875	7.75	8	8.25	8.25	8.25	8.25	8.1875	8.5	8.75	9	9.25	9.25	9.75	9.6875	10.0625	10.25	10.5	10.8125	11	11.3125	11
	IL6	4.5625	4.75	5	5.5	5.5	6.125	6.5625	7.0625	7.25	7.6875	7.5625	8.0625	8.25	8.5	8.5	8.75	8.75	9	9	9.25	9.25	8.5	8.5	8.75	9	9.5	9.75	9.75	9.75	9.75	10.25	10.5625	11
	IL7	5.25	5.75	6.25	6.5	6.75	7.1875	7.5	7.5	7.5	7.75	7.5	7.75	7.75	8	8	8.3125	8.25	8.5	8.5	8.625	8.6875	9	10	9.75	10	10.5	10.5	11	11.25	11.625	11.75	11.875	12
	IL8	5	4.75	5	5.75	5.75	5.75	6.5	6.5	6.5	6.5625	6.75	6.75	7	7.25	7.5	7.5	7.5	7.5	7.5	7.6875	7.75	7.6875	7.75	7.9375	8.25	8.625	9	9.1875	9.5625	9.9375	10.0625	9.9375	10*
	IL9	5.5	5.75	6.5	6.75	6.8125	7.1875	7.5	7.75	7.75	8	7.875	8.125	8.125	7.875	8.125	8.25	8.5	8.5	8.5	8.5	8.5	9	9.5	9.5	9.5	9.5625	9.8125	9.875	10	10	10.1875	10.1875	11
	IL10	4.5	4.75	5.5	5.75	6.0625	6.5	7.0625	7.3125	7.4375	7.6875	7.9375	8.1875	8.1875	8.5	8.5625	8.5625	8.5625	8.5	8.75	8.75	8.6875	8.6875	8.9375	9.1875	9.1875	9.625	9.625	9.75	9.75	10	9.8125	10.25	10
	IL11	5.1875	5.5	5.75	6.5	6.75	7.125	7	7.25	7.25	7.5	7.75	8	8	8.25	8.25	8.25	8.25	8.25	8.25	8.25	8.25	8.25	8.25	8.25	8.25	8.25	8.25	8.5625	9.1875	9.0625	9.5	10.0625	10*
	IL12	4.5	5	5.5	6	6.25	6.5	6.5	6.625	6.875	7.125	7.5	7.75	7.75	8	8.25	8.5	8.5	8.5	8.75	9.0625	9.0625	9.375	9.375	9.5	9.5	9.9375	10.125	10	10.3125	10.625	11.3125	12.0625	12
	IL13	5.0625	5.375	5.75	6	6.25	6.25	6.5	6.5	6.5	6.75	6.75	7	7	7.25	7.25	7.25	7	7.5	7.5	7.75	7.75	7.6875	8	8.1875	8.5	8.75	9	9	9.25	9.25	9.5	9.6875	10
	IL14	5.5	5.75	6	6.25	6.25	6.5	6.5	6.75	6.75	7	7	7.3125	7.3125	7.5625	7.5625	7.5625	7.8125	8.125	8.125	8	8.25	8.5	8.5	8.5	8.5	8.75	8.75	8.75	9	9.25	9.75	10.25	10
	IL15	5.4375	5.625	5.875	6.0625	6.1875	6.5	6.75	6.5	6.75	6.75	7	7	7	7.25	7.25	7.5	7.5	7.5	7.5	7.75	7.75	8	8	8.25	8.5	8.75	8.75	9	9.25	9.25	9.75	9.75	10
	IL16	5.5	5.75	6.5	6.75	7	7.25	7.5	7.75	7.75	8	8.25	8.5	8.5	8.5	8.75	8.75	9	9	9.25	9.25	9.25	9.75	9.75	10	10	10.25	10.5	10.5	10.5	10.8125	11.0625	11.25	11
	IL17	5.0625	5.0625	5.3125	5.5625	6	6.25	6.5	6.5	6.5	6.5	6.75	6.75	6.75	6.75	6.75	7	7	7.25	7.5	7.5	7.5	7.75	8	8.25	8.5	8.5	8.5	8.5	8.5	8.75	8.75	9	9
	IL18	4.9375	5.5	6	6.5	7	7.5	7.75	8	8.25	8.75	8.75	9	9.25	9.25	9.75	9.5	9.75	9.75	10	10.25	10.5	10.5	10.75	10.75	11	11.25	11.75	12	12.25	12.25	12.25	12.8125	13
	IL19	5.25	5.75	6.25	6.5	6.5	6.75	6.75	7	7	7	7.25	7.25	7.5	7.5	7.75	7.75	8	8	8.25	8.25	8.25	8.25	8.5	8.5	8.75	8.75	8.75	9	9	9.25	9.25	9.625	10
	IL20	5	5.5	6	6.5	6.75	7	7.25	7.5	7.5	7.75	7.75	8	8	8.25	8.25	8.5	8.75	9	9.25	9.5	9.75	10	10.25	10.25	10.5	10.75	11	11.25	11.5	11.5	11.6875	11.9375	12
	Mean	5	6	6	6	7	7	7	7	7	8	8	8	8	8	8	8	8	8	8	9	9	9	9	9	9	9	10	10	10	10	10	11	11
	Range	5-6	5-6	5-7	6-7	6-7	6-8	7-8	7-8	7-8	7-9	7-9	7-9	7-9	7-9	7-10	7-10	7-10	7-10	8-10	8-10	8-11	8-11	8-11	8-11	8-11	8-11	8-12	9-12	9-12	9-12	9-12	9-13	9-13
	Note: no imaging on DAT 30. † water stress initiation; †† maximal water stress was recorded when soil water capacity was at the minimum of 20% (see Supplementary Figure 1); * tassel appeareance; DAT = days after transplanting; Different leaf number classes are indicated by different colours.

## Sheet: Supplementary Table 6
	Supplementary Table 6. Average leaf number derived from images for each inbred line at different time points in combined nitrogen and water stress treatment
	Inbred line	DAT 2	DAT 3	DAT 4	DAT 5	DAT 6	DAT 7	DAT 8†	DAT 9††	DAT 10	DAT 11	DAT 12	DAT 13	DAT 14	DAT 15	DAT 16	DAT 17	DAT 18	DAT 19	DAT 20	DAT 21	DAT22†††	DAT 23	DAT 24	DAT 25	DAT 26	DAT 27	DAT 28	DAT 29	DAT 31	DAT 32	DAT 33	DAT 34	DAT 35
	IL1	5.3125	5.75	6.75	7.1875	7.25	7.8125	8.25	8.25	8.25	8.25	8.5	8.75	8.5	8.6875	9	8.9375	9	9.125	9.25	8.5	8.75	8.75	9	9.1875	9.25	10	10.25	9.9375	10.1875	9.75	10.25	10.3125	10
	IL2	4.875	5.5	5.75	6.25	6.3125	6.5	6.6875	7	7.25	7.125	7.25	7.25	7.0625	7.3125	7.5	7.875	7.625	7.75	7.8125	7.75	7.75	7.9375	8.375	9	9.125	8.5	8.5	8.5	9.5	9.5625	9.5	10	10
	IL3	4.5625	5	5.5	5.8125	6.5	6.75	6.75	7.5	7.5	7.5	7.5	7.5	7.75	8	8.25	8.5	8.75	8.5	8.5	8.5	8.5	8.6875	9	9.5	9.5	9.6875	9.625	10.5	10.5	10.75	11.3125	11.5625	12
	IL4	5.5625	6.1875	5.875	6.5	6.8125	6.5625	7.1875	7.5	7.8125	7.5	7.5	7.5	7.75	7.75	8.3125	7.5	7.5	7.5	7.5	7.5	7.5	7.875	7.6875	8	8.5	8.5	8.5	8.6875	8.6875	9.875	9.875	10	10
	IL5	5.75	6.0625	6.5	7	7.1875	7.1875	7.5	7.5	8.25	8	8.1875	8.3125	7.75	8	8.0625	8.25	8	8.25	8.375	8.625	8.75	9.0625	9.25	9.25	10.0625	10.1875	10.3125	10.25	10.5	10.875	10.5	10.8125	11
	IL6	4.5625	4.75	5.0625	5.5	5.5	6.25	6.5	6.5	7.1875	7.875	7.625	8	8.25	8.625	8.5	8.5	8.75	9	9.25	9.25	9.25	8.5625	8.5625	8.5	8.875	9.5	9.5	9.5	9.75	10.0625	10.25	10.25	10
	IL7	4.8125	5.5	6.0625	6.5	6.75	7	7.5	7.5	7.5	7.75	7.5	7.75	7.75	8	8	8.25	8.25	8.5	8.5	8.75	8.75	9	9.5	9.625	10	10.625	10.5625	10.5	10.5	10.6875	10.875	11.3125	11
	IL8	5	4.75	5	5.625	5.625	5.75	6.5	6.5	6.5	6.5	6.75	6.625	7	7	7.5	7.5625	7.75	7.75	8	8	8.25	8.25	8.25	8.3125	8.25	8.75	9	9.0625	9.5	9.75	9.9375	10.3125	10*
	IL9	5.5	5.6875	6.5	6.8125	7.0625	7.4375	7.5	7.75	8	8.125	8	8.25	8.25	7.75	8	8.25	8.5	8.5	8.5	8.6875	8.6875	9	9.5	9.5	9.5	9.5	9.75	9.8125	9.75	9.9375	10.125	10.125	11
	IL10	4.5	5	5.75	5.75	6	6.5	7	7.25	7.5	7.75	8	8.25	8.25	8.5	8.5	8.5	8.5	8.75	8.75	8.75	8.75	9	9	9.25	9.25	9.5	9.5	9.75	9.875	10.125	10	10.0625	10
	IL11	5.3125	5.5	5.75	6.5	6.75	6.9375	7	7.25	7.25	7.5	7.75	8	8	8.25	8.25	8.25	8.25	8.25	8.25	8.25	8.25	8.25	8.25	8.25	8.25	8.25	8.25	8.4375	8	8.25	8.5625	8.75	9*
	IL12	4.5	4.9375	5.5	6.25	6.25	6.5	6.5	6.6875	6.9375	7.1875	7.5	7.75	7.75	8	8.25	8.5	8.5	8.5	8.6875	8.9375	8.9375	9.1875	9.1875	9.5	9.5	9.5	9.75	9.5	10.25	10.5	10.8125	10.9375	11
	IL13	5.125	5.375	5.75	6	6	6.25	6.5	6.5	6.5	6.75	6.75	7	7	7	7.25	7.25	7.5	7.5	7.5	7.5	7.5	7.75	8	8.3125	8.25	8.6875	8.5	8.5	9.0625	9.25	9.25	9.6875	10
	IL14	5.5	5.625	5.9375	6.25	6.25	6.5	6.5	6.75	6.75	7	7	7.25	7.25	7.5	7.5	7.5	7.75	8	8	8	8.25	8.5	8.5	8.5	8.5	8.5	8.5	8.5	8.75	8.75	9	8.875	9
	IL15	5.1875	5.5	5.75	6	6.0625	6.5	6.5	6.75	6.75	6.75	7	7	7	7.25	7.25	7.5	7.5	7.5	7.5	7.75	7.75	8	8	8.25	8.25	8.5	8.5	9	9	9	9.25	9.25	9
	IL16	5.5	5.75	6.5	6.75	7	7.25	7.5	7.75	7.75	8	8.25	8.5	8.5	8.5	8.75	8.75	9	9	9.25	9.25	9.25	9.75	9.75	10	10	10.25	10.25	10.5	10.625	10.5625	11.0625	11.25	11
	IL17	4.875	4.875	5.5	5.5	6	6.25	6.5	6.5	6.5	6.5	6.75	6.75	6.75	6.75	6.75	7	7	7	7.25	7.25	7.25	7.25	7.25	7.25	7.5	7.5	7.5	7.75	7.75	8	8	8.25	8
	IL18	5	5.5	6	6.5	7	7.5	7.75	8	8.25	8.75	8.75	9	9.25	9.25	9.75	9.5	9.75	9.75	10	10.25	10.5	10.5	10.75	10.75	11	11.25	11.75	12	12.25	12.25	12.5	12.75	13
	IL19	4.875	5.75	6.25	6.5	6.5	6.75	6.75	7	7	7	7.25	7.25	7.5	7.5	7.75	7.75	8	8	8.25	8.25	8.25	8.25	8.5	8.5	8.75	8.75	8.75	8.875	8.875	9.125	9	9.25	10
	IL20	5	5.5	6	6.5	6.75	7	7.25	7.5	7.5	7.75	7.75	8	8	8.25	8.25	8.5	8.75	9	9.25	9.5	9.75	10	10.25	10.25	10.5	10.75	11	11.25	11.5	11.5	11.75	12	12
	Mean	5	5	6	6	7	7	7	7	7	8	8	8	8	8	8	8	8	8	8	9	9	9	9	9	9	9	9	10	10	10	10	10	10
	Range	5-6	5-6	5-7	6-7	6-7	6-8	7-8	7-8	7-8	7-9	7-9	7-9	7-9	7-9	7-10	7-10	7-10	7-10	7-10	7-10	7-11	7-11	7-11	7-11	8-11	8-11	8-12	8-12	8-12	8-12	8-13	8-13	8-13
	Note: no imaging on DAT 30. † nitrogen stress initiation; †† water stress initiation; ††† maximal water stress was recorded when soil water capacity was at the minimum of 20% (see Supplementary Figure 1); * tassel appeareance; DAT = days after transplanting; Different leaf number classes are indicated by different colours.

## Sheet: Supplementary Table 7
	Supplementary Table 7. Time course of image-derived traits and relative growth rate across inbred lines in days after transplanting (DAT)
	Trait (Unit)	DAT 2	DAT 3	DAT 4	DAT 5	DAT 6	DAT 7	DAT 8†	DAT 9††	DAT 10	DAT 11	DAT 12	DAT 13	DAT 14	DAT 15	DAT 16	DAT 17	DAT 18	DAT 19	DAT 20	DAT 21	DAT22†††	DAT 23	DAT 24	DAT 25	DAT 26	DAT 27	DAT 28	DAT 29	DAT 31	DAT 32	DAT 33	DAT 34	DAT 35
	Estimated biovolume (voxel/1000)
	Control (C)	1036a	1256a	1557a	1961a	2557a	3472a	4510a	5890a	7528a	9673a	11899a	14751a	18228a	21117a	25771a	32167a	38526a	44818a	51633a	59148a	67245a	74054a	87391a	97182a	105191a	112571a	119682a	125490a	134049a	139837a	145703a	149787a	152825a
	Nitrogen stress (N)	1037a	1263a	1559a	1954a	2550a	3462a	4514a	5892a	7542a	9665a	11948a	14740a	18172a	21136ab	25781a	32027a	38270a	44252a	50976a	58259a	65814a	72904b	84877b	93628b	100312b	106482b	112964b	117916b	124464b	128802b	134029b	137414b	139918b
	Water stress (W)	1027a	1254a	1531a	1965a	2546a	3454a	4458a	5864a	7496a	9488a	11698a	14414a	17856a	20530b	24637b	29875b	34546b	38194b	39603b	37947b	31379b	34285c	47679c	55127c	60829c	65903c	72804c	77697c	83345c	90146c	94482c	97146c	99136c
	Combined stress (NW)	1015a	1235a	1523a	1942a	2502a	3405a	4435a	5792a	7374a	9457a	11498a	14291a	17513a	20172b	24176b	29174b	33857b	37362b	39040b	37590b	30872c	33882d	46627d	53270d	58779d	63413d	69982d	74435d	79114d	85276d	89265d	92023d	93847d
	N/C	1.00102	1.00568	1.00139	0.99644	0.997351	0.997219	1.00097	1.00041	1.00184	0.999233	1.00411	0.999198	0.996904	1.00089	1.00042	0.995627	0.993362	0.987369	0.987278	0.984964	0.983112	0.984459	0.971236	0.963428	0.953623	0.945911	0.943866	0.939648	0.928495	0.921091	0.919881	0.917399	0.91554
	W/C	0.991302	0.998879	0.983828	1.00226	0.995927	0.99482	0.988644	0.995664	0.995654	0.980916	0.98317	0.977123	0.979597	0.972208	0.956029	0.928744	0.896707	0.852201	0.767018	0.641556	0.471664	0.46197	0.545584	0.567251	0.578278	0.585438	0.608316	0.61915	0.621753	0.644655	0.648456	0.648564	0.648689
	NW/C	0.979973	0.983475	0.978394	0.990552	0.978572	0.978572	0.976825	0.983369	0.972808	0.972542	0.96629	0.968768	0.96078	0.95524	0.938124	0.906955	0.878811	0.833668	0.7561	0.635514	0.456123	0.455303	0.533549	0.548145	0.558788	0.563312	0.584736	0.593159	0.590188	0.609829	0.612654	0.614359	0.614078
	Side compactness
	Control (C)	205a	227a	258a	285a	316a	353a	389a	420a	457a	492a	522a	552a	586a	613a	645a	675a	708a	738a	767a	796a	825a	848a	876a	896a	915a	932a	949a	967a	984a	999a	1017a	1037a	1052a
	Nitrogen stress (N)	204a	226a	258a	285a	316a	352a	389a	421a	457a	492a	522a	551a	585a	613a	644a	675a	708a	737a	766a	793a	823a	843a	869a	887a	903a	919a	932b	948b	963b	976b	991b	1006b	1022b
	Water stress (W)	204a	227a	258a	286a	316a	352a	388a	421a	457a	492a	522a	551a	584a	611a	641a	668a	694b	720b	738b	748b	700b	724b	738b	749b	759b	776b	788c	802c	817c	830c	844c	857c	867c
	Combined stress (NW)	202a	224a	256a	282a	312a	349a	386a	419a	455a	490a	520a	548a	580a	606a	636a	663a	688b	714b	730b	740b	695b	717b	731b	741b	751c	767c	779d	792d	805d	818d	831d	844d	853d
	N/C	0.996896	0.99819	0.999274	0.999901	0.998814	0.998405	1.00113	1.00109	0.999405	0.999746	1.00007	0.998664	0.99949	1.00004	0.999903	0.999668	0.999851	0.999264	0.998336	0.996518	0.996458	0.994034	0.991978	0.989204	0.987571	0.985743	0.982607	0.980302	0.979432	0.977168	0.975091	0.973609	0.972021
	W/C	0.997705	0.999279	0.998259	1.00011	0.998804	0.997493	0.998488	1.00051	0.999699	0.998839	0.999138	0.997917	0.997227	0.996333	0.994827	0.987088	0.980486	0.976552	0.962175	0.940065	0.854441	0.845697	0.835977	0.844123	0.830195	0.832161	0.831024	0.829445	0.83034	0.831359	0.830106	0.82818	0.824291
	NW/C	0.986684	0.988916	0.990434	0.98855	0.987962	0.990741	0.993301	0.996135	0.995493	0.994421	0.994831	0.99327	0.990183	0.987905	0.986943	0.978828	0.971844	0.96839	0.951126	0.929612	0.840514	0.849878	0.828152	0.825533	0.820672	0.823046	0.820592	0.818798	0.818707	0.819428	0.81726	0.816838	0.813248
	Solidity (ratio)
	Control (C)	0.080a	0.084a	0.088a	0.092a	0.097a	0.104a	0.110a	0.118a	0.125a	0.133a	0.140a	0.148a	0.155a	0.162a	0.169a	0.178a	0.186a	0.194a	0202a	0.209a	0.218a	0.226a	0.233a	0.239a	0.246a	0.253a	0.259a	0.265a	0.272a	0.277a	0.284a	0.290a	0.295a
	Nitrogen stress (N)	0.080a	0.083a	0.087a	0.092a	0.097a	0.104a	0.110a	0.118a	0.125a	0.133a	0.139a	0.147a	0.154a	0.161a	0.168a	0.176a	0.183ab	0.192ab	0.200a	0.207a	0.216a	0.224a	0.230a	0.236a	0.242a	0.249a	0.255a	0.260a	0.266b	0.272b	0.278b	0.283b	0.287b
	Water stress (W)	0.080a	0.083a	0.088a	0.092a	0.097a	0.104a	0.110a	0.118a	0.125a	0.132a	0.138a	0.145a	0.152a	0.159a	0.166a	0.174a	0.180ab	0.186bc	0.189b	0.186b	0.158b	0.169b	0.194b	0.207b	0.217b	0.225b	0.233b	0.240b	0.248c	0.254c	0.261c	0.268c	0.273c
	Combined stress (NW)	0.079a	0.083a	0.087a	0.091a	0.096a	0.0103a	0.109a	0.117a	0.123a	0.131a	0.137a	0.143a	0.150a	0.157a	0.165a	0.173a	0.179b	0.185c	0.188b	0.184b	0.156b	0.166b	0.192b	0.205b	0.214b	0.223b	0.231b	0.238b	0.245c	0.252c	0.259c	0.266d	0.270d
	N/C	0.999455	0.998005	0.996631	0.999645	0.998177	0.998302	0.999564	0.998521	0.995465	0.995491	0.99006	0.994066	0.991497	0.993628	0.993122	0.990703	0.9884	0.991377	0.989127	0.991091	0.991754	0.990104	0.987626	0.987626	0.986171	0.987455	0.983805	0.979806	0.978009	0.980579	0.977617	0.975875	0.974014
	W/C	1.00044	0.995144	0.997879	0.997774	1.00099	0.996919	1.00164	1.00099	0.993811	0.988762	0.983161	0.981065	0.978655	0.97766	0.982228	0.978604	0.97107	0.960178	0.937765	0.889415	0.724631	0.749676	0.831178	0.866604	0.882282	0.892384	0.901954	0.906445	0.911029	0.917108	0.91933	0.921907	0.924898
	NW/C	0.991286	0.987478	0.990951	0.98837	0.988359	0.990407	0.990957	0.99286	0.984642	0.98149	0.975642	0.971595	0.966027	0.969599	0.97544	0.973804	0.96311	0.953014	0.931372	0.881104	0.722723	0.73977	0.822337	0.857118	0.87244	0.883143	0.89083	0.897974	0.903082	0.909112	0.912259	0.915829	0.917059
	Surface coverage (ratio)
	Control (C)	0.016a	0.026a	0.034a	0.039a	0.042a	0.047a	0.050a	0.055a	0.058a	0.062a	0.066a	0.070a	0.074a	0.078a	0.082a	0.087a	0.091a	0.095a	0.099a	0.103a	0.108a	0.112a	0.115a	0.118a	0.122a	0.124a	0.127a	0.130a	0.132a	0.135a	0.138a	0.140a	0.142a
	Nitrogen stress (N)	0.016a	0.026a	0.034a	0.039a	0.043a	0.047a	0.051a	0.055a	0.058a	0.061a	0.065a	0.069a	0.073a	0.077a	0.081ab	0.086a	0.089a	0.093a	0.097a	0.101a	0.105a	0.109a	0.122a	0.115a	0.118a	0.121a	0.123a	0.126a	0.128a	0.129a	0.131a	0.133a	0.135a
	Water stress (W)	0.016a	0.025a	0.034a	0.038a	0.042a	0.047a	0.050a	0.055a	0.058a	0.061a	0.065a	0.069a	0.073a	0.076a	0.080b	0.084b	0.088ab	0.089b	0.090b	0.088b	0.076b	0.081b	0.095b	0.099b	0.103b	0.106b	0.110b	0.114b	0.117b	0.119b	0.121b	0.124b	0.126b
	Combined stress (NW)	0.015a	0.025a	0.033a	0.038a	0.042a	0.046a	0.050a	0.054a	0.057a	0.061a	0.064a	0.068a	0.073a	0.076a	0.080b	0.083b	0.087b	0.089b	0.090b	0.088b	0.075b	0.080b	0.093b	0.098b	0.102b	0.105b	0.108b	0.112b	0.115b	0.117b	0.119b	0.121c	0.123c
	N/C	0.991908	0.996161	1.00159	1.00116	1.00115	1.00122	1.00526	1.00202	0.994249	0.991404	0.988868	0.98266	0.979591	0.980077	0.987091	0.985601	0.977116	0.975507	0.975664	0.97797	0.975918	0.973552	0.96917	0.96985	0.967411	0.970803	0.969378	0.966988	0.965311	0.960475	0.949636	0.947118	0.946493
	W/C	0.989417	0.96	0.997867	0.994714	0.998368	0.996359	0.998037	0.998174	0.989889	0.988395	0.981894	0.979881	0.97609	0.969872	0.971303	0.962822	0.957804	0.93897	0.910294	0.856104	0.700414	0.720384	0.820249	0.835811	0.847318	0.855458	0.867584	0.876578	0.885986	0.886468	0.881675	0.884655	0.886864
	NW/C	0.961109	0.956924	0.97967	0.987375	0.980996	0.980535	0.980907	0.980012	0.979651	0.97993	0.970445	0.974503	0.972573	0.969274	0.966717	0.960652	0.954202	0.938545	0.906488	0.848257	0.69336	0.710726	0.809591	0.831371	0.839092	0.840865	0.851694	0.861199	0.869474	0.867233	0.863907	0.863489	0.866704
	Caliper length (converted in mm)
	Control (C)	240a	252a	266a	281a	300a	322a	345a	369a	392a	417a	444a	467a	488a	508a	527a	548a	570a	590a	607a	625a	640a	653a	672a	685a	699a	710a	721a	733a	752a	762a	773a	784a	793a
	Nitrogen stress (N)	240a	252a	265a	281a	300a	321a	345a	369a	392a	417a	444a	467a	487a	508a	527a	548a	570a	589a	607a	625a	640a	653a	671a	684a	698a	709a	719a	731a	749a	760a	770a	780a	788a
	Water stress (W)	240a	252a	265a	282a	300a	322a	345a	369a	390a	415a	440b	463b	482b	0.499b	517b	535b	552a	569b	584b	581b	550b	569b	576b	591b	603b	613b	621b	629b	640b	647b	654b	662b	669b
	Combined stress (NW)	238a	251a	264a	280a	298a	320a	343a	367a	389a	414a	438b	460b	480b	0.496b	513b	531b	549b	566b	583b	580b	549b	568b	574b	589b	601b	611b	620b	628b	639b	646b	653b	661b	667b
	N/C	0.99991	0.999607	0.995907	0.999948	0.999388	0.997696	0.999821	0.999917	0.999486	0.999166	0.999782	1.00075	1.00061	1.0001	0.999853	1.00007	1.00018	0.999512	0.99996	0.999887	1.00032	1.00007	1.00006	0.999684	0.999003	0.998776	0.997827	0.997241	0.996452	0.996145	0.995628	0.995159	0.994267
	W/C	0.99924	0.99968	0.998163	1.00083	1.00011	0.998737	0.999986	0.999844	0.994979	0.994867	0.991797	0.991267	0.987931	0.983186	0.980341	0.975516	0.968998	0.96455	0.961375	0.930653	0.859546	0.872902	0.857822	0.862072	0.862789	0.862795	0.86092	0.85872	0.851087	0.848127	0.84607	0.844512	0.843062
	NW/C	0.994008	0.992819	0.991161	0.994546	0.99395	0.991629	0.992939	0.992832	0.988228	0.986754	0.984193	0.983229	0.980625	0.97566	0.972918	0.96852	0.964135	0.959463	0.957807	0.928501	0.857811	0.870498	0.854887	0.859821	0.860512	0.861328	0.860377	0.858122	0.849979	0.847046	0.845083	0.843426	0.841772
	Plant height (converted in mm)
	Control (C)	290a	316a	341a	369a	401a	437a	470a	498a	526a	557a	587a	616a	643a	671a	702a	731a	759a	789a	820a	856a	893a	932a	999a	1040a	1077a	1113a	1151a	1195a	1257a	1298a	1339a	1378a	1413a
	Nitrogen stress (N)	290a	316a	341a	369a	401a	438a	470a	498a	525ab	557ab	586a	615a	643a	672a	701a	730a	759a	788a	820a	855a	894a	931a	998a	1037a	1074a	1109a	1143a	1187a	1246a	1284a	1321a	1357a	1388a
	Water stress (W)	290a	315a	341a	369a	401a	437a	470a	496a	522b	550ab	578b	603b	626b	649b	673b	695b	717b	740b	760b	778b	760b	784b	808b	913b	837b	863b	887b	911b	947b	969b	992b	1013b	1030b
	Combined stress (NW)	289a	313a	340a	367a	399a	435a	468a	493a	520b	547b	576b	601b	624b	648b	672b	695b	716b	739b	759b	777b	761b	785b	809b	814b	838b	862b	885c	909c	945c	967c	990c	1010c	1027c
	N/C	1.0009	0.999716	1.0001	0.999182	0.999536	1.00021	1.00089	1.00021	1.00091	0.999828	0.999283	0.999796	0.999229	1.0002	0.999056	1.00006	1.00003	1.00055	1.00007	0.999768	1.00038	0.998667	0.99826	0.997625	0.997055	0.996403	0.993734	0.993227	0.991005	0.989275	0.986763	0.984363	0.982218
	W/C	1.01	0.998864	1.00108	0.999119	0.999905	0.99956	1.00017	0.995182	0.991692	0.987082	0.984007	0.978333	0.972437	0.966967	0.95901	0.951566	0.944732	0.938189	0.926326	0.90964	0.847857	0.835303	0.80865	0.782259	0.777613	0.775335	0.770578	0.762512	0.752945	0.746944	0.741171	0.734854	0.729082
	NW/C	0.996679	0.989779	0.995879	0.995467	0.994605	0.993977	0.995145	0.990327	0.987921	0.982928	0.981177	0.975789	0.970256	0.965052	0.957927	0.951045	0.944458	0.936811	0.926144	0.909781	0.84881	0.83626	0.809759	0.782805	0.77825	0.775112	0.770614	0.76198	0.752209	0.746231	0.740254	0.733332	0.727275
	Yellow to green (ratio)
	Control (C)	0.298a	0.269a	0.215a	0.202a	0.172a	0.163a	0.142a	0.131a	0.119a	0.110a	0.100a	0.096a	0.093a	0.090a	0.078a	0.075a	0.070b	0.071b	0.072b	0.073b	0.075b	0.073b	0.072b	0.071b	0.077b	0.079b	0.078b	0.084c	0.080b	0.092b	0.095b	0.094b	0.094b
	Nitrogen stress (N)	0.292a	0.262a	0.211a	0.198a	0.170a	0.160a	0.139a	0.128a	0.118a	0.110a	0.100a	0.097a	0.092a	0.090a	0.077a	0.074a	0.069b	0.070b	0.071b	0.071b	0.074b	0.077b	0.074b	0.075a	0.080a	0.084a	0.083a	0.089a	0.084a	0.096a	0.099a	0.098a	0.098a
	Water stress (W)	0.295a	0.263a	0.213a	0.201a	0.171a	0.162a	0.140a	0.129a	0.118a	0.112a	0.102a	0.097a	0.093a	0.091a	0.078a	0.074a	0.071ab	0.073a	0.074a	0.083a	0.107a	0.099a	0.081a	0.073b	0.075b	0.076b	0.074c	0.073c	0.070c	0.079c	0.079c	0.078c	0.077c
	Combined stress (NW)	0.301a	0.271a	0.217a	0.206a	0.176a	0.165a	0.144a	0.134a	0.121a	0.113a	0.102a	0.097a	0.093a	0.091a	0.078a	0.076a	0.072a	0.074a	0.075a	0.083a	0.108a	0.099a	0.081a	0.073b	0.075b	0.077b	0.075c	0.074c	0.072c	0.079c	0.079c	0.079c	0.078c
	N/C	0.980323	0.97133	0.980323	0.980323	0.992888	0.975559	0.979728	0.981076	0.992888	0.998324	1.0005	1.00388	0.992888	0.99888	0.990734	0.992888	0.98702	0.98702	0.98702	0.97133	0.985176	0.994644	1.03	1.05576	1.04665	1.05831	1.0534	1.05334	1.05258	1.03975	1.04722	1.03726	1.04244
	W/C	0.987701	0.980323	0.989685	0.99278	0.995133	0.992888	0.985379	0.986437	0.987274	1.01722	1.01537	1.00788	0.996842	1.00383	1.00355	0.996661	1.0068	1.03149	1.02828	1.13791	1.39	1.31	1.12563	1.02256	0.981313	0.953016	0.946271	0.864489	0.869269	0.857791	0.835935	0.82796	0.82203
	NW/C	1.00834	1.00834	1.00834	1.01697	1.02397	1.02397	1.01594	1.02397	1.01594	1.02452	1.01958	1.00992	1.00348	1.00191	1.0119	1.02047	1.0203	1.04	1.04	1.13786	1.39	1.31	1.12695	1.02369	0.978102	0.962817	0.953923	0.876179	0.894677	0.850209	0.838046	0.836452	0.832678
	Brown to green (ratio)
	Control (C)	0.069a	0.062a	0.057a	0.052a	0.043a	0.042a	0.036a	0.033a	0.029a	0.027a	0.025a	0.025a	0.025a	0.024a	0.020a	0.021a	0.020b	0.020b	0.020b	0.020b	0.021b	0.022b	0.020c	0.019c	0.022c	0.024c	0.024b	0.025b	0.025a	0.026a	0.026a	0.027b	0.027b
	Nitrogen stress (N)	0.068a	0.060a	0.056a	0.051a	0.042a	0.041a	0.035a	0.032a	0.029a	0.027a	0.025a	0.025a	0.025a	0.024a	0.021a	0.021a	0.019b	0.020b	0.020b	0.020b	0.020b	0.021b	0.021b	0.021b	0.024b	0.025b	0.025a	0.026a	0.026a	0.027a	0.027a	0.028a	0.028a
	Water stress (W)	0.068a	0.060a	0.055a	0.051a	0.042a	0.041a	0.036a	0.032a	0.029a	0.028a	0.025a	0.025a	0.025a	0.024a	0.021a	0.021a	0.021a	0.022a	0.024a	0.028a	0.041a	0.036a	0.027a	0.024a	0.025a	0.026a	0.025a	0.026a	0.025b	0.026b	0.026b	0.027b	0.027b
	Combined stress (NW)	0.070a	0.062a	0.057a	0.052a	0.043a	0.041a	0.036a	0.033a	0.029a	0.028a	0.025a	0.025a	0.025a	0.024a	0.021a	0.021a	0.021a	0.022a	0.024a	0.028a	0.041a	0.036a	0.027a	0.024a	0.025a	0.027a	0.025a	0.026a	0.025b	0.026b	0.026b	0.027b	0.027b
	N/C	0.991766	0.966993	0.975956	0.966993	0.985479	0.979997	0.986292	0.978896	0.986385	1.00201	1.00069	1.00483	1.00483	1.01949	1.01728	1.00665	0.993223	0.992258	0.990228	0.990936	0.990936	0.975956	1.05076	1.10332	1.10376	1.0467	1.02378	1.02195	1.02089	1.01952	1.02226	1.00449	1.01
	W/C	0.986368	0.973986	0.965616	0.9767	0.99016	0.975228	1.00301	0.976163	0.986385	1.01496	1.00069	1.00348	1.01478	1.01478	1.02021	1.02475	1.05466	1.12087	1.21371	1.39517	1.88	1.76	1.33362	1.2422	1.15718	1.1145	1.03938	0.955013	0.93	0.920713	0.908304	0.880909	0.870606
	NW/C	1.00617	0.999608	1.0087	1.00161	1.00161	0.98732	1.00301	0.995261	0.993188	1.0119	1.00069	1.00348	1.01478	1.01963	1.0329	1.04332	1.06323	1.11903	1.19632	1.38667	1.9	1.75	1.34849	1.26334	1.14692	1.12298	1.03652	0.970053	0.946147	0.94398	0.918359	0.899921	0.88661
	Lab color a
	Control (C)	110a	109a	109a	109a	108a	109a	108a	108a	108a	108a	108a	109a	109a	109a	109a	109a	109a	109a	109a	109b	109b	109b	108b	108b	108b	108b	107b	107b	107b	107b	107b	107b	107b
	Nitrogen stress (N)	110a	109a	109a	109a	108a	109a	109a	109a	108a	108a	108a	109a	109a	109a	109a	109a	109a	109a	109a	109b	109b	109b	108b	108b	108b	108b	107b	107b	107b	107b	106b	106b	106b
	Water stress (W)	110a	109a	109a	109a	109a	109a	108a	108a	108a	108a	108a	109a	109a	109a	109a	110a	110a	110a	110a	111a	112a	112a	110a	110a	111a	111a	111a	111a	111a	110a	111a	110a	111a
	Combined stress (NW)	110a	109a	109a	109a	109a	109a	109a	109a	108a	108a	108a	109a	109a	109a	109a	110a	110a	110a	110a	111a	112a	112a	110a	110a	111a	111a	111a	110a	110a	110a	110a	110a	110a
	N/C	0.999855	1.00019	0.999243	0.999709	1.00047	1.00046	1.00035	1.00051	0.999679	0.999772	0.999976	0.999586	0.999506	0.99966	1.00007	1.00013	0.999416	0.999335	0.999376	0.998944	0.999279	0.9983	1.00306	0.996131	0.995849	0.993587	1.00214	0.999701	0.996142	0.996142	0.992437	0.990669	0.992007
	W/C	1.00057	1.00056	0.999532	1.0003	0.999893	0.999171	0.999578	0.999392	0.999086	0.99966	1.00027	0.999519	1.00007	1.00103	1.0022	1.00346	1.00484	1.00734	1.00652	1.01448	1.0223	1.0242	1.02222	1.01791	1.02193	1.02415	1.0347	1.03281	1.02995	1.03096	1.03107	1.02723	1.03415
	NW/C	1.00218	1.00334	1.00186	1.001	1.00194	1.00096	1.00148	1.0007	0.999656	0.999186	0.999792	0.999747	1.00076	1.0009	1.00216	1.00339	1.00444	1.00704	1.00652	1.01433	1.02189	1.02629	1.02292	1.01842	1.02184	1.02295	1.03363	1.03127	1.02636	1.02751	1.02515	1.0219	1.02688
	Lab color b
	Control (C)	156a	158a	157a	157a	158a	158a	158a	159a	159a	159a	159a	159a	159a	158a	158a	157a	156a	155a	155a	154b	154b	154b	153b	152b	152b	152c	152c	153c	153b	154a	156a	153a	153a
	Nitrogen stress (N)	156a	158a	157a	158a	158a	159a	159a	159a	159a	159a	159a	159a	160a	158a	158a	157a	156a	155a	155a	154b	154b	154b	153b	152b	153b	154b	154b	155b	154a	155a	157a	154a	154a
	Water stress (W)	156a	158a	157a	157a	158a	159a	159a	159a	160a	159a	159a	159a	159a	157a	158a	158a	157a	156a	156a	156a	156a	156a	157a	156a	156a	156a	156a	157a	155a	155a	156a	153a	154a
	Combined stress (NW)	156a	158a	156a	157a	157a	158a	158a	159a	159a	159a	159a	159a	159a	157a	157a	157a	156a	156a	156a	156a	156a	156a	157a	156a	156a	156a	156a	157a	154a	155a	157a	154a	154a
	N/C	1.00207	1.00142	1.0008	1.0023	1.00287	1.00086	1.00164	1.00225	1.00007	0.999266	1.00081	0.999558	1.00169	1.0019	1.00505	1.00334	1.00141	1.0012	1.00136	1.00006	1.00226	1.00115	1.00346	1.00066	1.00653	1.00741	1.00818	1.01209	1.00639	1.0075	1.00574	1.00434	1.00591
	W/C	1.00037	1.00013	0.999106	0.999229	1.00146	1.00263	1.00076	1.00128	1.00176	0.998497	0.999327	0.997477	0.998058	0.997999	0.999704	1.00473	1.00599	1.00345	1.00503	1.00878	1.01446	1.01483	1.02802	1.02616	1.02674	1.02324	1.02155	1.02515	1.01127	1.00801	0.996939	1.00142	1.00622
	NW/C	0.997847	0.998055	0.997673	0.998207	0.997944	0.997756	0.999191	1.00002	0.998582	0.998645	0.99934	0.997223	0.996376	0.994583	0.998534	1.00321	1.00365	1.00369	1.00529	1.00843	1.01201	1.01483	1.02996	1.02857	1.03018	1.02346	1.02291	1.02515	1.00924	1.01025	1.00036	1.00379	1.00554
	Chlorophyll fluorescence intensity
	Control (C)	0.268a	0.291a	0.291a	0.295a	0.297a	0.305a	0.309a	0.310a	0.311a	0.309a	0.311a	0.310a	0.311a	0.306a	0.303a	0.294a	0.291a	0.298a	0.300a	0.303a	0.305a	0.309a	0.322a	0.320a	0.325a	0.328a	0.333a	0.338a	0.339a	0.338a	0.346a	0.330a	0.330a
	Nitrogen stress (N)	0.269a	0.291a	0.291a	0.295a	0.295a	0.303a	0.309a	0.311a	0.313a	0.310a	0.310a	0.309a	0.310a	0.307a	0.304a	0.292a	0.291a	0.298a	0.301a	0.303a	0.303a	0.309a	0.322a	0.321a	0.327a	0.330a	0.335a	0.340a	0.340a	0.340a	0.348a	0.331a	0.331a
	Water stress (W)	0.267a	0.290a	0.291a	0.293a	0.294a	0.302a	0.307a	0.311a	0.312a	0.307a	0.309a	0.307a	0.304b	0.299b	0.296b	0.288b	0.286b	0.290b	0.292b	0.294b	0.287b	0.288b	0.312b	0311b	0.315b	0.317b	0.321b	0.325b	0.322b	0.327b	0.332b	0.323b	0.321b
	Combined stress (NW)	0.264a	0.287a	0.286a	0.291a	0.292a	0.301a	0.306a	0.309a	0.311a	0.308a	0.309a	0.308a	0.304b	0.297b	0.293b	0.286b	0.284b	0.289b	0.290b	0.292b	0.283b	0.286a	0.311b	0.308b	0.312b	0.314b	0.318b	0.322b	0.320b	0.324b	0.329b	0.320b	0.318b
	N/C	1.00535	1.0019	0.999128	1.00065	0.993439	0.98975	1.0039	1.00458	1.00834	1.00533	0.997218	0.991521	0.99964	1.00227	1.00382	0.992039	1.00058	1.00412	1.00853	1.00261	0.9957	1.00039	1.00096	1.0035	1.00571	1.0061	1.0095	1.00592	1.00354	1.01183	1.01159	1.00354	1.00354
	W/C	0.997846	0.996351	1.0002	0.992295	0.988339	0.98686	0.993178	1.00585	1.00177	0.98971	0.993059	0.986575	0.979616	0.977606	0.978249	0.97839	0.984363	0.973178	0.973953	0.971732	0.938414	0.929256	0.96977	0.973193	0.969617	0.966463	0.967311	0.961538	0.949853	0.967456	0.962319	0.980281	0.973226
	NW/C	0.985031	0.985031	0.978808	0.985706	0.977046	0.985233	0.987315	0.998604	1.00007	0.992492	0.995215	0.988429	0.978169	0.971645	0.968334	0.972981	0.977039	0.969609	0.967706	0.96108	0.938414	0.915297	0.965953	0.961047	0.959162	0.955298	0.958271	0.951549	0.943953	0.957356	0.953623	0.969939	0.96413
	Relative growth rate (voxel day-1)
	Control (C)	N/A	0.1984a	0.2063a	0.2172a	0.2312a	0.2471a	0.2505a	0.2536a	0.2533a	0.2535a	0.2491a	0.2464a	0.2437a	0.2365a	0.2341a	0.2334a	0.2300a	0.2255a	0.2210a	0.2166a	0.2120a	0.2068a	0.2051a	0.1925a	0.1880a	0.1834a	0.1789a	0.172a	0.1705a	0.1662a	0.1622a	0.1580a	0.1538a
	Nitrogen stress (N)	N/A	0.2005a	0.2088a	0.2199a	0.2314a	0.2475a	0.2518a	0.2547a	0.2544a	0.2541a	0.2498a	0.2468a	0.2438a	0.2370a	0.2345a	0.2335a	0.2301a	0.2252a	0.2207a	0.2162a	0.2116a	0.2065a	0.2041a	0.1912a	0.1863b	0.1815b	0.1767b	0.1721b	0.1677b	0.1634b	0.1594b	0.1553b	0.1512b
	Water stress (W)	N/A	0.1995a	0.2087a	0.2219a	0.2333a	0.2487a	0.2511a	0.2544a	0.2546a	0.2520a	0.2485a	0.2466a	0.2431a	0.2353a	0.2319a	0.2293b	0.2244b	0.2173b	0.2076b	0.1945b	0.1657b	0.1790b	0.1783b	0.1695b	0.1667c	0.1634c	0.1610c	0.1577c	0.1546c	0.1521c	0.1487c	0.1449c	0.1411c
	Combined stress (NW)	N/A	0.1989a	0.2053a	0.2208a	0.2315a	0.2467a	0.2507a	0.2552a	0.2545a	0.2524a	0.2494a	0.2469a	0.2434a	0.2359a	0.2321a	0.2295b	0.2247b	0.2176b	0.2083b	0.1954b	0.1663b	0.1798b	0.1786b	0.1692b	0.1663c	0.1630c	0.1605c	0.1571c	0.1538c	0.1511c	0.1476c	0.1438c	0.1402c
	N/C	N/A	1.01051	1.01231	1.01213	1.00098	1.00166	1.00524	1.00416	1.00438	1.00227	1.00277	1.00147	1.00039	1.00232	1.00171	1.00023	1.0002	0.998623	0.998557	0.998227	0.997768	0.998106	0.994966	0.9932	0.991157	0.989562	0.989068	0.988429	0.983574	0.982973	0.983379	0.982885	0.982837
	W/C	N/A	1.00547	1.01182	1.02157	1.00893	1.00642	1.00234	1.00335	1.00465	0.993808	0.997668	1.00058	0.997389	0.995016	0.99061	0.982457	0.97543	0.963732	0.939552	0.897932	0.784429	0.871302	0.869361	0.880644	0.886645	0.891041	0.900237	0.904869	0.906979	0.914825	0.916498	0.916836	0.916945
	NW/C	N/A	1.00245	0.995338	1.01624	1.00111	0.998426	1.00076	1.00641	1.00472	0.995347	1.00099	1.00196	0.998753	0.997511	0.991087	0.98307	0.977111	0.965185	0.942562	0.902053	0.778086	0.873982	0.870585	0.879237	0.885151	0.888739	0.897864	0.901732	0.90205	0.909175	0.910814	0.911528	0.911646
	Note: no imaging on DAT 30. † nitrogen stress initiation; †† water stress initiation; ††† maximal water stress was recorded when soil water capacity was at the minimum of 20% (see Supplementary Figure 1). Letters differentiate between four treatments separately for each DAT. Values marked with the same letter do not differ according to Tukey’s test (P ≤ 0.05).

## Sheet: Supplementary Table 8
	Supplementary Table 8. Values for the Bayesian Information Criterion (BIC) using five different covariance structures: uniform (UN), power (POWER), heterogeneous power (HETPOWER), antedependance (ANTE) and unstructured (US) in the analysis of the image-based traits. Bolded represent the best fit according to BIC
	Trait	UN	POWER	HETPOWER	ANTE	US
	Control
	Estimated biovolume	33881	33816	30165	30347	35771
	Side compactness	15272	15230	15249	15310	18144
	Solidity	-13367	-13890	-13955	-13490	-10856
	Surface coverage	-17655	-17753	-17878	-17732	-14411
	Caliper lehgth	12760	12733	12994	13103	16487
	Plant height	14885	12981	13176	13375	17271
	Yellow to green	-13174	-13680	-15014	-15194	-12358
	Brown to green	-16489	-16908	-18641	-18481	-15860
	Lab color a	1449	1159	1156	1026	4048
	Lab color b	5946	5763	5588	5474	8446
	Flourescence intensity	-13094	-13325	-13384	-13468	-10569
	Nitrogen stress
	Estimated biovolume	36921	36500	31180	32152	35209
	Side compactness	15113	14963	15022	15151	18364
	Solidity	-13813	-13967	-14035	-13891	-10679
	Surface coverage	-17237	-17338	-17650	-17473	-14267
	Caliper lehgth	12963	12904	13098	13228	16542
	Plant height	14997	13799	14994	13989	17545
	Yellow to green	-13333	-13879	-14626	-14899	-11921
	Brown to green	-16970	-17616	-18544	-18518	-15465
	Lab color a	1830	1384	1427	1245	4275
	Lab color b	5911	5580	5706	5548	8623
	Flourescence intensity	-12616	-12911	-12929	-13095	-10073
	Water stress
	Estimated biovolume	33145	32980	30693	30784	34173
	Side compactness	14621	14537	14618	14733	18126
	Solidity	-13742	-13905	-13916	-13829	-10603
	Surface coverage	-17022	-17195	-17591	-17505	-14205
	Caliper lehgth	12887	12833	13041	13221	16509
	Plant height	13459	13023	13215	13413	16854
	Yellow to green	-13554	-13877	-15019	-15243	-12310
	Brown to green	-16703	-17074	-18455	-18459	-15526
	Lab color a	1356	1989	1030	1084	4164
	Lab color b	5988	5756	5913	5810	8903
	Flourescence intensity	-13072	-13336	-13279	-13422	-10328
	Combined nitrogen and water stress
	Estimated biovolume	33695	33364	31150	31234	33943
	Side compactness	15149	14950	15083	15193	18167
	Solidity	-13998	-14016	-14033	-13928	-10935
	Surface coverage	-16976	-17128	-17353	-17219	-14233
	Caliper lehgth	13401	13352	13497	13551	16563
	Plant height	13670	13584	13631	13631	16522
	Yellow to green	-12339	-13113	-14336	-14625	-11879
	Brown to green	-15728	-16497	-17773	-17861	-15083
	Lab color a	1953	1463	1310	1237	4263
	Lab color b	6031	5771	5828	5690	8746
	Flourescence intensity	-12817	-13164	-13124	-13237	-10317

## Sheet: Supplementary Table 9
	Supplementary Table 9. Pearson's correlation coefficients between estimated biomass volume and other measured traits over time from DAT 2 to DAT 35 in control treatment
	Associations	DAT 2	DAT 3	DAT 4	DAT 5	DAT 6	DAT 7	DAT 8	DAT 9	DAT 10	DAT 11	DAT 12	DAT 13	DAT 14	DAT 15	DAT 16	DAT 17	DAT 18	DAT 19	DAT 20	DAT 21	DAT22	DAT 23	DAT 24	DAT 25	DAT 26	DAT 27	DAT 28	DAT 29	DAT 31	DAT 32	DAT 33	DAT 34	DAT 35
		V5	V6	V6	V6	V7	V7	V7	V7	V8	V8	V8	V8	V8	V9	V9	V9	V9	V9	V10	V10	V10	V10	V10	V11	V11	V11	V11	V12	V12	V12	V12	V13	V13
	EBv vs. SCom	0.825475	0.804482	0.705133	0.689924	0.653639	0.626	0.640445	0.585429	0.538516	0.525869	0.497759	0.452522	0.445071	0.416119	0.365806	0.416	0.393	0.340597	0.336566	0.238	0.244	0.223	0.221635	0.232236	0.224067	0.261152	0.246877	0.223	0.278096	0.279134	0.237499	0.216913	0.182114
	EBv vs. Sol	0.700422	0.666218	0.635134	0.640941	0.661	0.658	0.601612	0.589368	0.608445	0.637967	0.609861	0.562711	0.534352	0.470776	0.453	0.348003	0.272354	0.154106	0.0535712	0.0857006	0.068	0.065206	-0.0882451	-0.0593911	-0.12292	-0.251819	-0.282048	-0.273486	-0.357616	-0.364955	-0.349423	-0.337166	-0.345
	EBv vs. SCov	0.85292	0.812318	0.773418	0.7689	0.757798	0.739903	0.644624	0.638068	0.677097	0.649295	0.579146	0.511207	0.455	0.39668	0.402494	0.310828	0.298599	0.295649	0.23215	0.236959	0.153439	0.12004	0.038	0.0161074	-0.0124661	-0.05887	-0.0456901	-0.0169052	-0.0622188	-0.0350577	-0.0274122	-0.0115367	-0.015
	EBv vs. CLe	0.882821	0.884037	0.855436	0.851585	0.835846	0.822137	0.813754	0.795489	0.728321	0.752173	0.775227	0.772009	0.768306	0.750168	0.717433	0.720705	0.701199	0.73332	0.762044	0.662288	0.632615	0.584093	0.660017	0.612522	0.608375	0.628409	0.602135	0.551158	0.531367	0.511583	0.457698	0.430652	0.405772
	EBv vs. LCn	0.558018	0.529381	0.495651	0.53	0.536592	0.408062	0.358399	0.349726	0.331165	0.20883	0.308479	0.33799	0.291327	0.342336	0.244657	0.332916	0.355637	0.270196	0.312085	0.292874	0.181973	0.216266	0.209712	0.195779	0.192424	0.117	0.0966636	0.0653497	0.029	0.019152	0.031627	0.0680693	0.0409115
	EBv vs. PHg	0.733173	0.751446	0.700133	0.679147	0.653231	0.565317	0.596852	0.55	0.583329	0.507303	0.457335	0.448	0.441	0.469169	0.451401	0.515644	0.497043	0.470412	0.516774	0.48564	0.460788	0.438	0.451559	0.327651	0.36081	0.295	0.327	0.27657	0.300411	0.291858	0.247911	0.245962	0.244611
	EBv vs. Y2G	-0.495	-0.49	-0.565	-0.622089	-0.701482	-0.738842	-0.744097	-0.678	-0.724749	-0.587333	-0.558	-0.571001	-0.593628	-0.601374	-0.66	-0.654169	-0.533	-0.502294	-0.347353	-0.295191	-0.229	-0.230841	-0.149709	-0.0329528	0.0549765	0.052	0.026	0.046	0.038	0.033	0.068	0.055664	0.0548473
	EBv vs. B2G	-0.836	-0.802	-0.803	-0.822659	-0.836697	-0.840686	-0.808253	-0.792886	-0.799645	-0.73231	-0.707216	-0.713442	-0.683813	-0.658381	-0.646058	-0.65275	-0.650072	-0.57503	-0.542979	-0.455509	-0.222614	-0.229232	-0.184	-0.173	0.0703504	0.063	0.072	0.0467715	0.099	0.0894402	0.0533309	0.064489	0.0717649
	EBv vs. Lab_a	-0.816404	-0.795723	-0.80593	-0.852242	-0.865948	-0.821471	-0.781782	-0.690631	-0.646816	-0.559	-0.456165	-0.445	-0.393635	-0.366356	-0.289192	-0.267437	-0.327664	-0.381792	-0.360285	-0.328255	-0.231284	-0.259	-0.233675	-0.229879	-0.304212	-0.254047	-0.267482	-0.390377	-0.211927	-0.289996	-0.254877	-0.283086	-0.31542
	EBv vs. Lab_b	0.089	0.075	0.0771822	0.117393	0.142683	0.147088	0.14077	0.129114	0.08	-0.100651	-0.151249	-0.123851	-0.125	-0.136	-0.142	-0.178042	-0.205441	-0.242824	-0.211786	-0.190875	-0.213003	-0.119821	-0.156	-0.117	-0.143	-0.13	-0.118	-0.0265129	-0.144304	-0.202044	-0.264	-0.118129	-0.106578
	EBv vs. FI	0.144	0.124897	0.204752	0.183183	0.195809	0.0888681	0.119	0.076	0.084	0.125	0.12	0.08	0.0321172	0.0760253	0.0445201	0.11091	0.126458	0.15526	0.199846	0.265664	0.323299	0.366314	0.367744	0.379067	0.381273	0.296835	0.273417	0.193506	0.180965	0.182025	0.134	0.112436	0.183351
	EBv vs. RGR	N/A	-0.301674	-0.232	-0.338	-0.349229	-0.277	-0.270936	-0.259303	-0.324	-0.296892	-0.313629	-0.36	-0.357	-0.221869	-0.305	-0.206	-0.253	-0.218	-0.361	-0.223891	-0.310225	-0.314413	-0.318	-0.256285	-0.244904	-0.245	-0.313914	-0.29	-0.161	-0.141	-0.161	-0.221	-0.241689
	Note: no imaging on DAT 30. DAT = days after transplanting; V = mean developmental stage based on the image-derived number of leaves; N/A = not applicable; EBv = estimated biovolume; CLe = caliper length; SCom = side compactness; SCov = surface coverage; Sol = solidity; PHg = plant height; LCn = leaf count; Lab_a = lab color a; Lab_b = lab color b; Y2G = yellow to greeen ratio; B2G = brown to gre…
	Different significance levels are indicated by different colours.
	Yellow: Significant correlations at P < 0.05
	Orange: Significant correlations at P < 0.01
	Red: Significant correlations at P < 0.001

## Sheet: Supplementary Table 10
	Supplementary Table 10. Pearson's correlation coefficients between estimated biomass volume and other measured traits over time from DAT 2 to DAT 35 in nitrogen stress treatment
	Associations	DAT 2	DAT 3	DAT 4	DAT 5	DAT 6	DAT 7	DAT 8†	DAT 9	DAT 10	DAT 11	DAT 12	DAT 13	DAT 14	DAT 15	DAT 16	DAT 17	DAT 18	DAT 19	DAT 20	DAT 21	DAT22	DAT 23	DAT 24	DAT 25	DAT 26	DAT 27	DAT 28	DAT 29	DAT 31	DAT 32	DAT 33	DAT 34	DAT 35
		V5	V6	V6	V6	V7	V7	V7	V7	V8	V8	V8	V8	V8	V9	V9	V9	V9	V9	V10	V10	V10	V10	V10	V10	V11	V11	V11	V11	V12	V12	V12	V12	V13
	EBv vs. SCom	0.840492	0.801423	0.701146	0.693227	0.660163	0.57634	0.64611	0.589297	0.524107	0.524822	0.484646	0.413301	0.429455	0.405655	0.353218	0.381045	0.36	0.338176	0.307	0.243707	0.175829	0.145553	0.186227	0.163298	0.146042	0.135	0.124706	0.161	0.185114	0.14586	0.133029	0.104244	0.0978705
	EBv vs. Sol	0.678217	0.676	0.652643	0.655552	0.662891	0.629	0.592948	0.587451	0.598779	0.594459	0.597995	0.545169	0.504702	0.406799	0.36604	0.312543	0.221012	0.0923784	0.053	0.026	-0.0134124	-0.039	-0.0926502	-0.0616411	-0.0727636	-0.123393	-0.179207	-0.166288	-0.24532	-0.222365	-0.203052	-0.185008	-0.183426
	EBv vs. SCov	0.847444	0.835727	0.793403	0.75106	0.772441	0.745676	0.638682	0.643093	0.657764	0.604451	0.491845	0.335768	0.288	0.171033	0.188531	0.230641	0.229126	0.149976	0.126846	0.119389	0.0502164	0.057701	0.042	0.00489864	0.0106531	0.0256687	-0.011	-0.03	-0.0456624	-0.0216048	-0.00888455	-0.00577692	-0.0261193
	EBv vs. CLe	0.886975	0.880173	0.858244	0.853833	0.827779	0.820383	0.819623	0.792199	0.766	0.766076	0.774525	0.75003	0.75839	0.760866	0.715006	0.710307	0.695458	0.704	0.71	0.68084	0.633104	0.625	0.635	0.611164	0.580462	0.558289	0.550801	0.497532	0.465732	0.44	0.362799	0.359617	0.356009
	EBv vs. LCn	0.571231	0.632302	0.526	0.537213	0.530516	0.378	0.348079	0.375909	0.299376	0.311	0.304196	0.355024	0.315907	0.320615	0.271	0.268265	0.257534	0.228625	0.269494	0.295702	0.225	0.236152	0.255997	0.229788	0.232	0.265988	0.26	0.139553	0.083	0.042	0.0208334	0.002	0.008
	EBv vs. PHg	0.744413	0.748633	0.700663	0.679162	0.649218	0.563797	0.598438	0.55	0.571326	0.513184	0.465967	0.449	0.445	0.462687	0.444289	0.494968	0.495683	0.462827	0.495101	0.483291	0.450974	0.439	0.455867	0.35425	0.354679	0.37134	0.337707	0.227262	0.143114	0.0775067	0.0357017	0.0197768	0.0103556
	EBv vs. Y2G	-0.506	-0.522	-0.5347	-0.604176	-0.605117	-0.628361	-0.563437	-0.556473	-0.648406	-0.601027	-0.673967	-0.655878	-0.598378	-0.586444	-0.579231	-0.65421	-0.634903	-0.575661	-0.553259	-0.512647	-0.312266	-0.30489	-0.0263613	-0.0145975	-0.0302715	-0.0845323	0.173	0.126	0.138	0.102	0.0654972	0.0371185	0.0279201
	EBv vs. B2G	-0.907035	-0.893443	-0.847475	-0.872518	-0.875517	-0.849297	-0.854846	-0.805819	-0.841535	-0.822207	-0.84819	-0.835275	-0.779361	-0.75525	-0.608512	-0.616958	-0.636	-0.602084	-0.571284	-0.541925	-0.458111	-0.318	-0.236	-0.187	0.134	0.102	0.104626	0.147	0.142721	0.164279	0.144198	0.119323	0.104345
	EBv vs. Lab_a	-0.921546	-0.906407	-0.917068	-0.908611	-0.892218	-0.788924	-0.750346	-0.687571	-0.57168	-0.55	-0.511397	-0.459449	-0.452865	-0.396457	-0.395932	-0.253904	-0.284027	-0.218571	-0.263559	-0.232575	-0.199231	-0.205	-0.258	-0.274	-0.294	-0.159267	-0.313335	-0.23988	-0.233	-0.244	-0.265796	-0.313071	-0.295
	EBv vs. Lab_b	0.025	0.00647981	0.0200099	0.0392375	0.0151407	0.0388131	0.00884771	-0.0321128	-0.0349221	-0.118379	-0.0608694	-0.0359623	-0.092	-0.0477705	-0.00844427	-0.0812638	-0.134497	-0.096	-0.129	-0.126289	-0.143631	-0.107856	-0.119	-0.089	-0.111	-0.045	-0.124	-0.092	-0.115	-0.098	-0.116	-0.160568	-0.138048
	EBv vs. FI	0.158036	0.164653	0.165195	0.164496	0.138	0.124	0.147	0.165	0.103	0.126	0.101	0.138	0.109	0.10943	0.138445	0.159876	0.203791	0.157368	0.165837	0.304275	0.360634	0.389793	0.400779	0.398112	0.42	0.397539	0.406546	0.395643	0.362589	0.375815	0.389153	0.348835	0.376374
	EBv vs. RGR	N/A	-0.281	-0.264	-0.35	-0.230133	-0.252	-0.311338	-0.269715	-0.334449	-0.335553	-0.302	-0.369	-0.229609	-0.312697	-0.397254	-0.241	-0.263	-0.276	-0.39	-0.343618	-0.301082	-0.379343	-0.288287	-0.276	-0.373378	-0.269	-0.26	-0.256	-0.26	-0.238324	-0.208	-0.25325	-0.272
	Note: no imaging on DAT 30. † nitrogen stress initiation; DAT = days after transplanting; V = mean developmental stage based on the image-derived number of leaves; N/A = not applicable; EBv = estimated biovolume; CLe = caliper length; SCom = side compactness; SCov = surface coverage; Sol = solidity; PHg = plant height; LCn = leaf count; Lab_a = lab color a; Lab_b = lab color b; Y2G = yellow to gr…
	Different significance levels are indicated by different colours.
	Yellow: Significant correlations at P < 0.05
	Orange: Significant correlations at P < 0.01
	Red: Significant correlations at P < 0.001

[truncated: 11 more sheets: Supplementary Table 11, Supplementary Table 12, Supplementary Table 13, Supplementary Table 14, Supplementary Table 15, Supplementary Table 16, Supplementary Table 17, Supplementary Table 18, Supplementary Table 19, Supplementary Table 20, Supplementary Table 21]
